# Supplementary material for: Masterbatch of Chitosan Nanowhiskers for Preparation of Nylon 6,10 Nanocomposite by Melt Blending
Source: Polymers (Basel). 2022 Dec 15;14(24):5488. doi: 10.3390/polym14245488 (PMC9783613; doi:10.3390/polym14245488)
Supplement: Supplementary file 1 [file polymers-14-05488-s001.zip]

Archive with 1 entries (1 files):
- polymers-2021023-supplementary.pdf
